# Supplementary material for: Simulated Data for Genomic Selection and Genome-Wide Association Studies Using a Combination of Coalescent and Gene Drop Methods
Source: G3 (Bethesda). 2012 Apr 1;2(4):425–7. doi: 10.1534/g3.111.001297 (PMC3337470; doi:10.1534/g3.111.001297)
Supplement: Supporting Information [file supp_2.4.425_FileS1.zip]

Archive with 7 entries (4 files):
- FileS1/
- FileS1/AlphaDropDistribution.zip
- __MACOSX/
- __MACOSX/FileS1/
- __MACOSX/FileS1/._AlphaDropDistribution.zip
- FileS1/SupplementDataDescription.doc
- __MACOSX/FileS1/._SupplementDataDescription.doc
